# Supplementary material for: Using stable-hydrogen isotopes to reveal immigration in an Arctic-breeding songbird population
Source: Mov Ecol. 2016 Jun 15;4:16. doi: 10.1186/s40462-016-0081-x (PMC4908781; doi:10.1186/s40462-016-0081-x)
Supplement: Additional file 1: Table S1. — Sample sizes. Abbreviations: HY = hatch-year, SY = second year, AHY = after hatch-year, ASY = after second year. (XLSX 11 kb) [file 40462_2016_81_MOESM1_ESM.xlsx]

## Sheet: Tabelle1
Table S1: Sample sizes.
	age class , sex
	HY	SY		AHY		ASY		total AHY
year		male	female	male	female	male	female	male	female	both sexes
2009		9	1		12	4	1	13	14	27
2010	18	10	3		20	11	0	21	23	44
2011	16	6	1		27	12	2	18	30	48
2012		4	0		11	2	0	6	11	17
2013		5	0		16	7	0	12	16	28
total	34	34	5		86	36	3	70	94	164
